# Supplementary material for: Augmentative and Alternative Communication as an Ecological Window on Neglect-Related Spatial Asymmetry After Hemorrhagic Stroke: A Longitudinal Case Report
Source: Brain Sci. 2026 Apr 24;16(5):456. doi: 10.3390/brainsci16050456 (PMC13204121; doi:10.3390/brainsci16050456)
Supplement: Supplementary file 1 [file brainsci-16-00456-s001.zip]

Archive with 6 entries (6 files):
- Supplementary Figure_S1.pdf
- Supplementary Methods S1.pdf
- Supplementary Table S1.pdf
- Supplementary Table S2.pdf
- Supplementary Table S3.pdf
- Supplementary Table S4.pdf
